# Supplementary material for: Anti-Photoaging Effect of Soluble Microneedles Loaded with Hydroxytyrosol
Source: Int J Mol Sci. 2026 Jan 20;27(2):1005. doi: 10.3390/ijms27021005 (PMC12841782; doi:10.3390/ijms27021005)
Supplement: Supplementary file 1 [file ijms-27-01005-s001.zip]

Archive with 1 entries (1 files):
- ijms-4065485-supplementary.pdf
